# Supplementary material for: Comparative Analysis of Cotton Small RNAs and Their Target Genes in Response to Salt Stress
Source: Genes (Basel). 2017 Dec 5;8(12):369. doi: 10.3390/genes8120369 (PMC5748687; doi:10.3390/genes8120369)
Supplement: Supplementary file 1 [file genes-08-00369-s001.zip]

Archive with 5 entries (5 files):
- Figure S2 Mature and the predicted fold-back structures of newly identified miRNAs in cotton. .pdf
- Figure S3 Dissociation Curve of seven miRNAs for Real-time quantitative PCR.pdf
- Figure S4 Target sites in ARF2, ARF3 and ARF4 genes of G. arboreum and G. raimondii..tif
- Table S1 Primer pairs used in real-time quantitative RT-PCR.xlsx
- Figure S1 Distribution of small RNAs among different categories in three libraries.tif
