# Supplementary material for: Comparative Analysis of Cotton Small RNAs and Their Target Genes in Response to Salt Stress
Source: Genes (Basel). 2017 Dec 5;8(12):369. doi: 10.3390/genes8120369 (PMC5748687; doi:10.3390/genes8120369)
Supplement: Supplementary file 1 [file genes-08-00369-s001.zip › Table S1 Primer pairs used in real-time quantitative RT-PCR.xlsx]

## Sheet: Sheet1
Table S1 Primer pairs used in real-time quantitative RT-PCR.
Category	Gene	Primer	Primer pairs (5′–3′)
miRNA and tasiRNA qRT-PCR	miR160c	miR160c-RT	GTCGTATCCAGTGCAGGGTCCGAGGTATTCGCACTGGATACGACtggcat
		miR160c-AS	ATTGCCTGGCTCCCTGTATG
	miR397a	miR397a-RT	GTCGTATCCAGTGCAGGGTCCGAGGTATTCGCACTGGATACGACcatcaa
		miR397a-AS	TCATTGAGTGCAGCGTTGATG
	miR482	miR482-RT	GTCGTATCCAGTGCAGGGTCCGAGGTATTCGCACTGGATACGACggaatg
		miR482-AS	GTCTCTTTCCTACTCCTCCCATTC
	miR1344	miR1344-RT	GTCGTATCCAGTGCAGGGTCCGAGGTATTCGCACTGGATACGACacgtct
		miR1344-AS	GCTTTGCATGAACTAGGAGACGT
	miR1355	miR1355-RT	GTCGTATCCAGTGCAGGGTCCGAGGTATTCGCACTGGATACGACgccagg
		miR1355-AS	TATATGCACTGCCTCTTCCCTG
	miR2950b	miR2950b-RT	GTCGTATCCAGTGCAGGGTCCGAGGTATTCGCACTGGATACGACtccagt
		miR2950b-AS	CTTCCATCTCTTGCACACTGGA
	miR7505	miR7505-RT	GTCGTATCCAGTGCAGGGTCCGAGGTATTCGCACTGGATACGACaaggaa
		miR7505-AS	ACTTCAGAAACCATCCCTTCCTT
	miR390a	miR390a-RT	GTCGTATCCAGTGCAGGGTCCGAGGTATTCGCACTGGATACGACggcgct
		miR390a-AS	ATTAAGCTCAGGAGGGATAGCG
	tasiRNA-ARF	tasiRNA-ARF-RT	GTCGTATCCAGTGCAGGGTCCGAGGTATTCGCACTGGATACGACtgggtc
		tasiRNA-ARF-AS	GTCTTCTTGACCTTGTAAGACCCA
	Common Sense Primer		GTGCAGGGTCCGAGGT
	U6	Forward	CGATAAAATTGGAACGATACAGA
		Reverse	ATTTGGACCATTTCTCGATTTGT
Target genes qRT-PCR	Unigene5547	Forward	CAGATGTCCGTTCCAGCAAG
		Reverse	CCCATTGTATGCGAGGAAGA
	CL11606.Contig2	Forward	CCATCCACTTGTCACCGTTCT
		Reverse	GGGGATTGCCATTGCTTG
	CL1202.Contig4	Forward	TCCGTTGGCCTAATTCTCC
		Reverse	AGATGGATGGCTGGTATGTTTGT
	Unigene18486	Forward	CGAGTACTGCAGGCACTGATTT
		Reverse	CTGGTTTGTGGGTTTTCTTGG
	Unigene27368	Forward	AAGGTAAGCGAAAGGGAGGAG
		Reverse	ACCATTGAAGCAAGATGTGGAG
	CL861.Contig1	Forward	CTAGGATTGCAGATTTCGGACTT
		Reverse	ACACATCGCTCTTCTCGTTTACTTT
	CL4730.Contig1	Forward	ATCGAAGCTCTCTCAATGTTGGT
		Reverse	GTCTCTGGTTCTATCGTCTCCATTC
	CL10222.Contig1	Forward	TATCAAGTGTTTCAAGCCCAACC
		Reverse	TGGGATACACAGAGAGAGAGAGCA
	CL9524.Contig2	Forward	GTCGGTGGCTCTAATGGTTG
		Reverse	ATTGTGGATAGTCGCATCGTAGTT
	CL10222.Contig1	Forward	TATCAAGTGTTTCAAGCCCAACC
		Reverse	TGGGATACACAGAGAGAGAGAGCA
	Unigene19150	Forward	TTCGAGGGTCATCCATTACGA
		Reverse	CCAAGGACTGGCAAAATCAAA
	CL3981.Contig2	Forward	GGAGCGATGACACGCAAA
		Reverse	GCAAGCAAGCAAACAAACAAAC
	UBQ7	Forward	GAAGGCATTCCACCTGACCAAC
		Reverse	CTTGACCTTCTTCTTCTTGTGCTTG
Retrotransposons qRT-PCR	DX403101	Forward	CATGCACCACCACCCATAGA
		Reverse	TTGACGGAAGGGCACCA
	DX404336	Forward	CTAGTTGATTCGGCAGGTGAGTT
		Reverse	TTGGTCGATTAAGACAGCAGGA
		Reverse	TTGGTCGATTAAGACAGCAGGA
